# Supplementary material for: Efficacy of Unsupervised Self-Collected Mid-Turbinate FLOQSwabs for the Diagnosis of Coronavirus Disease 2019 (COVID-19)
Source: Viruses. 2021 Aug 22;13(8):1663. doi: 10.3390/v13081663 (PMC8402664; doi:10.3390/v13081663)
Supplement: Supplementary file 1 [file viruses-13-01663-s001.zip]

Archive with 1 entries (1 files):
- viruses-1249897-supplementary.pdf
